# Supplementary material for: Toward High-Energy-Density Aqueous Lithium-Ion Batteries Using Silver Nanowires as Current Collectors
Source: Molecules. 2022 Nov 25;27(23):8207. doi: 10.3390/molecules27238207 (PMC9736977; doi:10.3390/molecules27238207)
Supplement: Supplementary file 1 [file molecules-27-08207-s001.zip]

Archive with 1 entries (1 files):
- molecules-2040777-supplementary.pdf
